# Supplementary material for: Hepatic zonation determines tumorigenic potential of mutant β-catenin
Source: Nature. 2025 Nov 19;649(8097):739–48. doi: 10.1038/s41586-025-09733-1 (PMC12804091; doi:10.1038/s41586-025-09733-1)
Supplement: Supplementary file 4 — Source Data Fig. 1 [file 41586_2025_9733_MOESM4_ESM.xlsx]

## Sheet: Panel b
Days	Ctnnb1ex3/WT	R26LSL-MYC	Ctnnb1ex3/WT;R26LSL-MYC	Apcfl/fl	Rnf43fl/fl;Znrf3fl/fl
388	0
164	0
52	0
196	1
215	0
476	1
494	1
336	1
249	0
340	0
423	0
440	0
307		1
185		0
239		0
470		1
470		0
470		1
545		0
512		0
166			1
154			1
149			1
69			1
156			1
145			1
82			1
139			1
150			1
148			1
176			1
141			1
141			1
552				0
502				0
520				1
502				0
635				0
537				0
449				0
390					0
455					0
571					1
571					0
521					0
258					1
571					1
454					1
454					1
	1= death event
	0=censor - please see methods for censor criteria

## Sheet: Panel c
Ctnnb1ex3/WT	R26LSL-MYC	Ctnnb1ex3/WT;R26LSL-MYC	Apcfl/fl	Rnf43fl/fl;Znrf3fl/fl
0	0	57	0	7
0	0	15	0	4
0	28	52	6	0
7	0	3	0	0
0	1	99	0	0
1	0	49	0	4
2	0	52
0	5	35
0	1	137
0		83
0
1
Macroscopic tumour scoring
Number of tumours

## Sheet: Panel e
Day 30			Day 60
WT	Ctnnb1ex3/WT	Ctnnb1ex3/WT;R26LSL-MYC	WT	Ctnnb1ex3/WT	Ctnnb1ex3/WT;R26LSL-MYC
158.577	50.75	97.2857	128.821	21.4375	63.7333
54.5	53.2917	59.7083	106.357	27.5714	122.207
119.046	45.3214	117.286	57.6786	28.1944	42.6667
	7.10714	11.04	110.385	21.8378	94.8333
		3.32143		29.9643	8.43333
		40.3448		41.7857	47.7667
		46.7667		40.1786	0.9
		21.2333			69.7857
		46.4667			42.5
					31.0714
average number of positive cells (RFP or Nuclear CTNNB1) quantified per field of view for each biological replicate

## Sheet: Panel f
Day 30			Day 60
WT	Ctnnb1ex3/WT	Ctnnb1ex3/WT;R26LSL-MYC	WT	Ctnnb1ex3/WT	Ctnnb1ex3/WT;R26LSL-MYC
0	0	4.71429	0	0	1.53333
0	0.535714	2.04167	0	0	5.24138
0	0.0833333	4.82143	0	0	1.1
	0	0.24	0	0	2.3
		0.142857		0	0.133333
		2.17241		0	0
		1.93333		0	2.03333
		1.03333			2.85714
		1.66667			1.64286
					1.21429
average number of positive clusters (5 or more connected cells (RFP or Nuclear CTNNB1)) quantified per field of view for each biological replicate

## Sheet: Panel g
Cluster size (cells)	Day 30 Ctnnb1ex3/WT;R26LSL-MYC										Day 60 Ctnnb1ex3/WT;R26LSL-MYC
5-10	4.07143	0.416667	4.67857	0	0.0714286	1.68966	1.76667	0.766667	1.63333		0.766667	3.72414	0.666667	0.866667	0.133333	0	1.26667	1.60714	0.928571	0.785714
11-15	0.464286	0.375	0.107143	0.04	0.0357143	0.206897	0.166667	0.166667	0.0333333		0.233333	0.413793	0.266667	0.266667	0	0	0.266667	0.464286	0.142857	0.142857
16-20	0.107143	0	0.0357143	0.04	0.0357143	0.172414	0	0	0		0.0333333	0.448276	0.0666667	0.233333	0	0	0.266667	0.321429	0.178571	0.107143
21-25	0.0714286	0.0833333	0	0.04	0	0.103448	0	0.0333333	0		0.133333	0.310345	0	0.2	0	0	0.0333333	0.0714286	0.142857	0.0357143
26-30	0	0.25	0	0	0	0	0	0.0333333	0		0	0.0344828	0.0333333	0.1	0	0	0.1	0.107143	0.142857	0.0357143
31-35	0	0.125	0	0.04	0	0	0	0	0		0	0.103448	0.0333333	0.0333333	0	0	0	0.0714286	0.0714286	0.0357143
36-40	0	0.0416667	0	0	0	0	0	0	0		0.0333333	0.0689655	0	0.1	0	0	0.0333333	0.142857	0	0
41-45	0	0.0833333	0	0	0	0	0	0	0		0.0333333	0.0689655	0	0.166667	0	0	0	0.0357143	0.0357143	0.0357143
46-50	0	0.0833333	0	0	0	0	0	0	0		0	0	0.0333333	0.0333333	0	0	0	0	0	0.0357143
50+	0	0.583333	0	0.08	0	0	0	0.0333333	0		0.3	0.0689655	0	0.3	0	0	0.0666667	0.0357143	0	0
average number of cluster sizes quantified per field of view for each biological replicate

## Sheet: Panel h
Day 30	Day 60
5	13
5	9		All clusters scored in day-30 and day-60 Ctnnb1ex3/WT R26LSL-MYC livers.
12	6		Numbers in each cell in the table represents a cluster, the number in each cell represents number of mutant hepatocytes in the scored cluster
6	5
7	14
5	21
8	7
7	15
7	38
12	25
12	9
6	6
9	59
11	96
8	5
7	14
5	18
21	7
5	5
8	5
7	6
5	13
6	12
5	52
7	24
8	5
8	10
6	56
5	5
8	154
8	55
6	98
5	5
5	14
10	52
10	22
6	7
8	5
17	75
5	10
7	41
5	8
5	5
9	5
5	8
5	6
5	5
6	6
6	5
5	5
11	14
7	8
5	14
21	8
7	12
5	7
7	5
5	5
5	12
7	5
11	5
5	11
5	13
6	5
7	8
5	5
5	34
11	5
5	19
5	5
5	5
6	26
6	5
6	11
6	5
12	6
10	18
5	12
5	5
7	5
5	49
5	8
6	5
19	53
5	31
7	10
5	19
5	12
14	5
5	5
10	6
5	5
5	5
7	6
5	5
5	7
5	5
5	5
12	8
9	5
16	6
11	5
12	21
5	6
10	10
7	24
5	7
11	5
6	9
5	9
5	20
10	5
6	17
8	7
7	15
7	5
5	41
5	5
8	29
8	6
5	12
5	7
5	7
10	7
7	5
10	7
5	37
6	7
6	6
5	5
5	8
9	6
41	6
15	20
10	5
11	5
5	9
5	13
46	7
24	5
31	6
14	10
9	5
43	6
6	6
27	89
14	25
33	5
13	6
5	13
10	22
14	11
36	5
9	15
29	22
26	8
32	7
30	6
13	5
7	9
11	18
7	6
27	5
47	5
30	22
22	9
14	8
5	7
5	17
6	6
10	7
5	5
6	8
5	5
5	24
9	22
5	5
5	8
5	35
5	8
5	6
8	5
5	13
5	5
9	5
7	14
6	18
10	6
6	7
7	40
8	6
5	10
7	6
5	16
9	22
6	20
10	5
5	5
8	7
6	17
5	5
6	9
5	6
6	8
7	10
10	10
5	6
8	32
7	7
5	7
7	12
5	43
5	5
7	19
5	19
7	5
6	6
5	18
5	6
6	5
7	8
6	8
7	14
10	5
9	5
10	5
7	5
9	6
5	5
5	8
6	8
5	8
5	8
8	12
9	5
7	90
5	5
6	59
7	84
5	55
5	42
6	19
8	5
7	299
7	8
7	74
5	25
8	5
5	5
12	25
6	5
8	36
6	21
5	5
6	11
6	36
10	42
7	18
5	31
8	22
5	26
5	43
5	12
5	49
5	54
5	6
15	8
5	21
6	7
8	17
9	15
7	7
7	8
5	43
15	27
7	9
6	15
5	57
5	14
5	6
5	40
8	70
10	6
10	14
8	9
5	6
8	8
10	17
6	13
10	5
5	16
5	44
10	7
7	6
6	20
5	9
5	18
18	6
7	5
5	7
5	14
5	27
32	9
24	25
63	20
20	9
13	28
107	6
16	6
10	12
15	5
5	11
5	5
5	51
5	38
6	7
5	13
7	5
10	17
5	18
11	12
7	30
7	26
5	8
	146
5	5
	13
16	5
7	6
5	11
20	18
7	18
5	17
5	9
21	5
23	5
12	5
5	5
9	8
5	5
9	14
5	5
8	5
8	6
9	10
10	22
5	9
22	10
5	5
16	7
9	5
10	6
5	5
5	7
5	5
6	19
12	7
6	8
5	16
11	7
13	11
5	6
5	5
5	6
8	7
7	17
5	13
7	8
9	5
5	6
7	30
5	5
18	9
13	5
19	24
9	16
9	8
5	6
5	34
5	5
5	8
5	15
5	8
5	6
5	5
5	29
5	16
9	26
5	33
5	12
5	5
5	9
6	11
6	18
12	5
6	6
9	27
5	5
11	24
11	7
5	8
6	22
5	9
5	5
5	5
5	6
8	18
6	7
5	7
8	44
6	21
5	8
6	5
7	6
10	5
5	5
6	5
5	8
5	5
5	8
11	12
5	13
8	9
6	18
5	17
5	39
5	5
5	12
5	38
11	8
5	6
5	33
5	6
8	5
7	19
5	5
5	15
5	30
5	11
5	13
11	10
5	41
5	13
6	26
5	10
79	40
13	35
5	13
5	5
11	18
14	13
5	7
5	139
28	9
6	7
6	8
6	13
7	13
5	5
11	23
5	20
8	5
5	11
23	19
6	7
5	15
7	5
6	6
5	26
6	5
6	37
6	6
5	10
5	7
5	18
5	10
5	10
5	8
5	6
5	6
5	19
7	23
5	9
6	5
5	6
7	10
5	8
8	20
5	10
5	7
7	5
5	5
5	17
6	35
5	5
5	5
5	7
5	25
5	15
5	7
7	10
12	6
5	5
6	14
5	41
7	7
5	12
5	7
5	6
10	7
5	11
5	9
5	10
5	48
5	17
5	28
	7
	9
	5
	7
	5
	10
	6
	5
	17
