# Supplementary material for: Hepatic zonation determines tumorigenic potential of mutant β-catenin
Source: Nature. 2025 Nov 19;649(8097):739–48. doi: 10.1038/s41586-025-09733-1 (PMC12804091; doi:10.1038/s41586-025-09733-1)
Supplement: Supplementary file 5 — Source Data Fig. 2 [file 41586_2025_9733_MOESM5_ESM.xlsx]

## Sheet: Panel b
Vehicle	Rapamycin
1.07143	0.142857
1.39286	0.25
0.535714	0.25
1.17857	2
1.67857	0.178571
5.14286	0
average number of clusters (5 or more connected cells Nuclear CTNNB1positive) quantified per field of view

## Sheet: Panel e
Liver/Body weight scoring			Macroscopic tumour scoring - tumour number							Survival data		1 represents a death event
Vehicle	Rapamycin		Vehicle	Rapamycin						Days	Vehicle	Rapamycin
10.2192	11.442		119	10						142	1
15.919	16.8249		154	22						145	1
19.8438	15.8896		224	8						105	1
18.2637	15.8803		53	19						147	1
17.8986	17.2203		163	13						114	1
15.8387	15.3308		204	5						154	1
14.924	16.0331		90	30						157	1
9.49296	12.1176		26	13						168	1
14.7152	14.259		140	16						136	1
										210		1
										183		1
										271		1
										196		1
										196		1
										154		1
										175		1
										248		1
										207		1

## Sheet: Panel g
Scramble	Igfbp2
1.18518	0.038462
0.888889	0.333333
1.44444	0.05
1.14815	0
1.33333	1.74074
1.96296	1.40741
1.40741	0.913043
1.77778	1.51852
average number of clusters (5 or more connected cells Nuclear CTNNB1positive) quantified per field of view

## Sheet: Panel j
Yap+/+ Taz+/+	Yapfl/fl Tazfl/fl
2.73077	0.423077
1.38095	0.464286
0.88	0.2
1.66667	0.068966
2	0.103448
	0.241379
	0
	0.192308
	0
	0.689655
average number of clusters (5 or more connected cells Nuclear CTNNB1positive) quantified per field of view
