# Supplementary material for: Hepatic zonation determines tumorigenic potential of mutant β-catenin
Source: Nature. 2025 Nov 19;649(8097):739–48. doi: 10.1038/s41586-025-09733-1 (PMC12804091; doi:10.1038/s41586-025-09733-1)
Supplement: Supplementary file 6 — Source Data Fig. 3 [file 41586_2025_9733_MOESM6_ESM.xlsx]

## Sheet: Panel c
Day-4				Day-10
WT	R26LSL-MYC	Ctnnb1ex3/WT	Ctnnb1ex3/WT R26LSL-MYC	WT	R26LSL-MYC	Ctnnb1ex3/WT	Ctnnb1ex3/WT R26LSL-MYC
0.0297863	9.85915	1.76953	11.2284	0.0320661	2.80491	1.02091	0.0042604
0.105583	3.46427	3.9575	5.69392	0.0196605	0.0262654	1.0421	1.56971
0.0813147	2.51046	0.69128	9.74327	0.0446199	0.0395328	1.12717	0.755064
0.0740924	3.44125	0.49798	11.1003	0.25459	1.2957	1.56884	4.1295
0.0327103	3.83195	0.31569	15.4721	0.224512	2.38706	0.721488	2.03413
0.056983	3.34885	3.9891	12.72	0.0614439	1.59689	0.344295	2.4396
0.0082531	3.28497	2.22881	14.7629	0.259325	0.301823	0.629583	1.29613
0.0532465	4.7937	1.52676		0.0940222	0.946256	1.91096
0.0679852	4.14931	2.65056		0.218207	2.08449	0.0283836
0.0734727	4.23722	0.763295		0.256859	3.45204	0.81912
	5.69045	0.903554			2.67116	1.06387
		3.27761
		1.96318
		2.19089
Average number of BrdU positive Hepatocytes (HNF4apos) per biological replicate

## Sheet: Panel f
Vehicle	Rapamycin
3.87884	3.43444
4.91067	3.20074
5.35232	3.20303
7.2785	4.36881
7.49831	4.86146
5.70969	3.87074
9.57468	5.18695
7.24139	5.86977
Average number of BrdU positive Hepatocytes (HNF4apos) per biological replicate

## Sheet: Panel g
Igfbp2+/+	Igfbp2-/-
4.3615	5.12182
5.78454	3.04464
7.04488	0.083873
5.37734	3.33382
11.2284	1.57351
5.69392	5.78653
9.74327	0.099624
8.46983	12.8614
10.9219	19.686
9.99433	8.29363
8.69652	9.8944
8.2577
9.37886
11.1003
15.4721
12.72
14.7629
Average number of BrdU positive Hepatocytes (HNF4apos) per biological replicate
