# Supplementary material for: Hepatic zonation determines tumorigenic potential of mutant β-catenin
Source: Nature. 2025 Nov 19;649(8097):739–48. doi: 10.1038/s41586-025-09733-1 (PMC12804091; doi:10.1038/s41586-025-09733-1)
Supplement: Supplementary file 7 — Source Data Fig. 4 [file 41586_2025_9733_MOESM7_ESM.xlsx]

## Sheet: Panel h
Days	BrafV600E Rnf43fl/fl Znrf3fl/fl	BrafV600E Ctnnb1ex3/WT	Ctnnb1ex3/WT	BrafV600E	Rnf43fl/fl Znrf3fl/fl
63	1
52	1
59	1
45	1
50	1
55	1
89	1
72	1
61		1
54		1
47		1
49		1
49		1
56		1
388			0
164			0
52			0
196			1
215			0
476			1
494			1
336			1
249			0
340			0
423			0
440			0
129				1
132				1
318				1
360				1
255				1
506				1
297				1
378				1
427				1
390					0
455					0
571					1
571					0
521					0
258					1
571					1
454					1
454					1
56	1
56	1
63	1
61	1
61	1
56	1
56	1
70		1
61		1
70		1
54		1
75		1
62		1
79		1
64		1
64		1
65		1
64		1
	1=death event
	0=censor, please see methods for censoring criteria

## Sheet: Panel i
BrafV600E Rnf43fl/fl Znrf3fl/fl	BrafV600E Ctnnb1ex3/WT	Ctnnb1ex3/WT	BrafV600E	Rnf43fl/fl Znrf3fl/fl
21.7895	16.9	4.79714	18.4036	7.09302
17.931	22.8	5.42056	9.52308	7.29851
19.1131	24.4882	5.27778	15.6579	6.39618
19.746	21.821	5.26359	5.21472	5.20115
18.9024	17.3106	4.51505	7.52809	5.8427
19.9361	23.9241	11.1331	11.5571	4.94099
19.0311	18.6186	16.5015	7.27915
19.3806	21.8855	4.95268
17.1528	18.589	4.34783
20.0643	21.6301	5.31335
15.8065	19.5695
19.8512	16.6904
19.1005	12.3596
16.3444	14.5199
16.3811	17.1729
Ratios for Liver weight body weight measurements taken at sampling

## Sheet: Panel j
BrafV600E Rnf43fl/fl Znrf3fl/fl	BrafV600E Ctnnb1ex3/WT	Ctnnb1ex3/WT	BrafV600E	Rnf43fl/fl Znrf3fl/fl
226	492	0	3	7
69	684	0	20	4
363	370	0	129	0
36	873	7	6	0
272	102	0	22	0
72	564	1	17	4
225	301	2
239	124	0
289	230	0
		0
		0
Macroscopic tumour scoring - liver tumour numbers per biological replicate

## Sheet: Panel m
Days	Vehicle	LGK974
83	1
110	1
83	1
48	1
52	1
85	1
85	1
94	1
76	1
76	1
106	1
111		1
119		1
150		1
167		0
178		1
69		1
70		0
105		1
138		1
157		1
168		1
168		1
	1=death event
	0=censor, please see methods for censoring criteria

## Sheet: Panel n
	Liver weight body weight ratios (%)					Tumour number
	Vehicle	LGK974				Vehicle	LGK974
Males	19.5623	10.6987			Males	65	12
	17.7329	9.61224				242	13
	16.6583	15.7164				258	42
	19.258	18.9078				329	100
	18.3912	10					19
		7.2314
Females	16	16.4394			Females	246	34
	15.0704	5.10101				151	0
	22.59	16.3661					83
	18.8211	5.75472					71
	20.7067	14.3439
	16.4875	11.2444
Ratios for Liver weight body weight					Macroscopic tumour scoring
measurements taken at sampling					liver tumour numbers per biological replicate

## Sheet: Panel o
Days	Vehicle	Dabrafenib
73	1
122	1
52	1
125	1
49	1
49	1
55	1
45	1
63	1
86	1
93	1
94		0
232		0
232		0
239		1
239		1
180		1
180		1
180		1
180		1
203		0
203		1
203		1
	1=death event
	0=censor, please see methods for censoring criteria

## Sheet: Panel p
	Liver weight body weight ratios (%)					Tumour number
	Vehicle	Dabrafenib				Vehicle	Dabrafenib
Males	19.4203	6.10555			Males	24	7
	18.7987	8.06849				465	52
	18.7462	10.596				326	97
	19.0772	9.82456				395	21
	17.2459	10.5802					11
	18.4499						13
Females	18.8406	4.65339			Females	162	0
	23.0079	5.53207				186	0
	15.4183	5.34136				174	0
	20.56	6.20818				222	0
	20.0177	6.21005					208
		4.04167					47
Ratios for Liver weight body weight					Macroscopic tumour scoring
measurements taken at sampling					liver tumour numbers per biological replicate
