# Supplementary material for: Hepatic zonation determines tumorigenic potential of mutant β-catenin
Source: Nature. 2025 Nov 19;649(8097):739–48. doi: 10.1038/s41586-025-09733-1 (PMC12804091; doi:10.1038/s41586-025-09733-1)
Supplement: Supplementary file 8 — Source Data Fig. 5 [file 41586_2025_9733_MOESM8_ESM.xlsx]

## Sheet: Panel b
Day 30					Day 60
WT	Ctnnb1ex3/WT	Ctnnb1ex3/WT;R26LSL-MYC	Apcfl/fl	Apcfl/fl R26LSL-MYC	WT	Ctnnb1ex3/WT	Ctnnb1ex3/WT;R26LSL-MYC	Apcfl/fl	Apcfl/fl R26LSL-MYC
158.577	50.75	97.2857	34.1333	69.3929	128.821	21.4375	63.7333	4.06667	5.46667
54.5	53.2917	59.7083	4.65385	100.857	106.357	27.5714	122.207	57.3478	19.6333
119.046	45.3214	117.286	4.33333	85.8571	57.6786	28.1944	42.6667	72	0.133333
	7.10714	11.04	22.9667	75.2857	110.385	21.8378	94.8333	63.8571	0.0666667
		3.32143	40.1667	1.9		29.9643	8.43333	81.2857	0.0666667
		40.3448		23.2		41.7857	47.7667	28.3462	0
		46.7667		33.7333		40.1786	0.9		15.1786
		21.2333		114.167			69.7857		9.67857
		46.4667					42.5		20.8929
							31.0714
average number of positive cells (RFP or Nuclear CTNNB1) quantified per field of view for each biological replicate
WT, Ctnnb1ex3/WT and Ctnnb1ex/WT R26LSL-MYC data is also presented in figure 1

## Sheet: Panel c
Day 30					Day 60
WT	Ctnnb1ex3/WT	Ctnnb1ex3/WT;R26LSL-MYC	Apcfl/fl	Apcfl/fl R26LSL-MYC	WT	Ctnnb1ex3/WT	Ctnnb1ex3/WT;R26LSL-MYC	Apcfl/fl	Apcfl/fl R26LSL-MYC
0	0	4.71429	0.0666667	2.25	0	0	1.53333	0	0
0	0.535714	2.04167	0.0666667	1.82143	0	0	5.24138	0	0.133333
0	0.0833333	4.82143	0	0.607143	0	0	1.1	0.130435	0
	0	0.24	0	1.07143	0	0	2.3	0	0
		0.142857	0	1.67857		0	0.133333	0.107143	0
		2.17241		0.033333		0	0	0.0357143	0
		1.93333		0.166667		0	2.03333		0
		1.03333		0			2.85714		0
		1.66667					1.64286		0.0714286
							1.21429
average number of positive clusters (5 or more connected cells (RFP or Nuclear CTNNB1)) quantified per field of view for each biological replicate
WT, Ctnnb1ex3/WT and Ctnnb1ex/WT R26LSL-MYC data is also presented in figure 1

## Sheet: Panel d
Cluster size (cells)	Day 30 Ctnnb1ex3/WT;R26LSL-MYC										Day 60 Ctnnb1ex3/WT;R26LSL-MYC										Day 30 Apcfl/fl;R26LSL-MYC										Day 60 Apcfl/fl;R26LSL-MYC
5-10	4.07143	0.416667	4.67857	0	0.0714286	1.68966	1.76667	0.766667	1.63333		0.766667	3.72414	0.666667	0.866667	0.133333	0	1.26667	1.60714	0.928571	0.785714	2.20833	1.82143	0.607143	1.07143	1.67857	0.0333333	0.166667	0			0	0.0333333	0	0	0	0	0	0	0.0714286
11-15	0.464286	0.375	0.107143	0.04	0.0357143	0.206897	0.166667	0.166667	0.0333333		0.233333	0.413793	0.266667	0.266667	0	0	0.266667	0.464286	0.142857	0.142857	0.0416667	0	0	0	0	0	0	0			0	0	0	0	0	0	0	0	0
16-20	0.107143	0	0.0357143	0.04	0.0357143	0.172414	0	0	0		0.0333333	0.448276	0.0666667	0.233333	0	0	0.266667	0.321429	0.178571	0.107143	0	0	0	0	0	0	0	0			0	0	0	0	0	0	0	0	0
21-25	0.0714286	0.0833333	0	0.04	0	0.103448	0	0.0333333	0		0.133333	0.310345	0	0.2	0	0	0.0333333	0.0714286	0.142857	0.0357143	0	0	0	0	0	0	0	0			0	0	0	0	0	0	0	0	0
26-30	0	0.25	0	0	0	0	0	0.0333333	0		0	0.0344828	0.0333333	0.1	0	0	0.1	0.107143	0.142857	0.0357143	0	0	0	0	0	0	0	0			0	0	0	0	0	0	0	0	0
31-35	0	0.125	0	0.04	0	0	0	0	0		0	0.103448	0.0333333	0.0333333	0	0	0	0.0714286	0.0714286	0.0357143	0	0	0	0	0	0	0	0			0	0	0	0	0	0	0	0	0
36-40	0	0.0416667	0	0	0	0	0	0	0		0.0333333	0.0689655	0	0.1	0	0	0.0333333	0.142857	0	0	0	0	0	0	0	0	0	0			0	0	0	0	0	0	0	0	0
41-45	0	0.0833333	0	0	0	0	0	0	0		0.0333333	0.0689655	0	0.166667	0	0	0	0.0357143	0.0357143	0.0357143	0	0	0	0	0	0	0	0			0	0	0	0	0	0	0	0	0
46-50	0	0.0833333	0	0	0	0	0	0	0		0	0	0.0333333	0.0333333	0	0	0	0	0	0.0357143	0	0	0	0	0	0	0	0			0	0	0	0	0	0	0	0	0
50+	0	0.583333	0	0.08	0	0	0	0.0333333	0		0.3	0.0689655	0	0.3	0	0	0.0666667	0.0357143	0	0	0	0	0	0	0	0	0	0			0	0	0	0	0	0	0	0	0
average number of cluster sizes quantified per field of view for each biological replicate
Ctnnb1ex/WT R26LSL-MYC data is also presented in figure 1

## Sheet: Panel e
Ctnnb1ex3/WT;R26LSL-MYC	Apcfl/fl R26LSL-MYC
5	5		All clusters scored in day-30 Ctnnb1ex3/WT R26LSL-MYC and Apcfl/fl R26LSL-MYC livers.
5	5		Numbers in each cell in the table represents a cluster, the number in each cell represents number of mutant hepatocytes in the scored cluster
12	5
6	5
7	5
5	7
8	5
7	5
7	5
12	5
12	5
6	5
9	5
11	5
8	5
7	6
5	5
21	5
5	7
8	10
7	5
5	6
6	7
5	5
7	5
8	7
8	5
6	8
5	5
8	5
8	5
6	6
5	7
5	5
10	5
10	5
6	5
8	5
17	7
5	5
7	5
5	5
5	5
9	5
5	5
5	5
5	5
6	5
6	5
5	11
11	5
7	5
5	5
21	7
7	5
5	5
7	5
5	6
5	6
7	5
11	5
5	5
5	5
6	5
7	7
5	5
5	5
11	5
5	5
5	5
5	5
6	5
6	5
6	5
6	5
12	5
10	5
5	5
5	6
7	6
5	7
5	5
6	6
19	5
5	6
7	5
5	6
5	5
14	5
5	5
10	6
5	5
5	5
7	5
5	7
5	6
5	5
5	5
12	7
9	5
16	5
11	6
12	5
5	5
10	6
7	5
5	6
11	5
6	5
5	5
5	5
10	6
6	5
8	7
7	7
7	5
5	6
5	5
8	5
8	5
5	5
5	5
5	6
10	5
7	5
10	5
5	5
6	5
6	5
5	5
5	6
9	5
41	5
15	5
10	5
11	9
5	5
5	5
46	5
24	5
31	5
14	5
9	8
43	5
6	5
27	5
14	6
33	6
13	5
5	5
10	5
14	5
36	5
9	5
29	7
26	6
32	5
30	5
13	5
7	5
11	5
7	5
27	5
47	5
30	5
22	5
14	5
5	5
5	5
6	5
10	5
5	6
6	5
5	6
5	5
9	5
5	5
5	5
5	5
5	5
5	7
8	8
5	5
5	7
9	6
7	5
6	5
10	7
6	5
7	5
8	5
5	5
7	5
5	5
9	5
6	7
10	6
5	5
8	5
6	5
5	5
6	5
5	5
6	5
7	5
10
5
8
7
5
7
5
5
7
5
7
6
5
5
6
7
6
7
10
9
10
7
9
5
5
6
5
5
8
9
7
5
6
7
5
5
6
8
7
7
7
5
8
5
12
6
8
6
5
6
6
10
7
5
8
5
5
5
5
5
5
15
5
6
8
9
7
7
5
15
7
6
5
5
5
5
8
10
10
8
5
8
10
6
10
5
5
10
7
6
5
5
18
7
5
5
5
32
24
63
20
13
107
16
10
15
5
5
5
5
6
5
7
10
5
11
7
7
5
5
16
7
5
20
7
5
5
21
23
12
5
9
5
9
5
8
8
9
10
5
22
5
16
9
10
5
5
5
6
12
6
5
11
13
5
5
5
8
7
5
7
9
5
7
5
18
13
19
9
9
5
5
5
5
5
5
5
5
5
5
9
5
5
5
5
6
6
12
6
9
5
11
11
5
6
5
5
5
5
8
6
5
8
6
5
6
7
10
5
6
5
5
5
11
5
8
6
5
5
5
5
5
11
5
5
5
8
7
5
5
5
5
5
11
5
5
6
5
79
13
5
5
11
14
5
5
28
6
6
6
7
5
11
5
8
5
23
6
5
7
6
5
6
6
6
5
5
5
5
5
5
5
5
5
7
5
6
5
7
5
8
5
5
7
5
5
6
5
5
5
5
5
5
7
12
5
6
5
7
5
5
5
10
5
5
5
5
5
5

## Sheet: Panel h
Days	Ctnnb1ex3/WT;R26LSL-MYC	Apcfl/fl R26LSL-MYC
166	1
154	1				1=death event
149	1				0= cencsor point please see methods for censor criteria
69	1
156	1
145	1
82	1
139	1
150	1
148	1
176	1
141	1
141	1
237		0
236		1
226		1
237		0
236		1
149		1
239		0
245		1
227		1
140		1
192		1
220		1
269		1
206		1
157		1
185		1
166		0
157		1
230		1

## Sheet: Panel i
Ctnnb1ex3/WT;R26LSL-MYC	Apcfl/fl R26LSL-MYC
20.3175	4.60294
21.6473	15.8788
20.9698	12.2861		Liver to body weight ratio (%) for each biological replicate
21.6992	3.3895
18.7261	5.32946
16.6786	21.4871
24.3813	25.5228
19.625	14.8333
18.7086	10.0312
9.85714	12.9279
9.79407	18.8822
	14.185
	22.3467
	15.9935

## Sheet: Panel j
Ctnnb1ex3/WT;R26LSL-MYC	Apcfl/fl R26LSL-MYC
57	0
15	3
52	1		Macroscopic tumour scoring - number of liver tumours for each biological replicate
3	0
99	0
49	4
52	16
35	20
137	11
83	8
	16
	0
	12
	2
	31
	22
	4

## Sheet: Panel k
Ctnnb1ex3/WT;R26LSL-MYC	Apcfl/fl R26LSL-MYC
7107	0
2694	8731		Macroscopic tumour scoring - total liver tumour volume (mm3) for each biological replicate
9019	2704
3700	0
2287	0
3220	11625.2
2714	6803
7760	1886
3085	4197
578	5719
	2284
	0
	9533.37
	3154.51
	4863.6
	3368
	1819
