# Supplementary material for: Hepatic zonation determines tumorigenic potential of mutant β-catenin
Source: Nature. 2025 Nov 19;649(8097):739–48. doi: 10.1038/s41586-025-09733-1 (PMC12804091; doi:10.1038/s41586-025-09733-1)
Supplement: Supplementary file 9 — Source Data Extended Data Fig. 1 [file 41586_2025_9733_MOESM9_ESM.xlsx]

## Sheet: Panel c
Ctnnb1ex3/WT	R26LSL-MYC	Ctnnb1ex3/WT;R26LSL-MYC	Apcfl/fl	Rnf43fl/fl;Znrf3fl/fl
4.79714	4.0932	20.3175	4.86413	7.09302
5.42056	6.80081	21.6473	7.61194	7.29851
5.27778	4.45683	20.9698	6.53722	6.39618
5.26359	4.51872	21.6992	5.18703	5.20115
4.51505	4.8564	18.7261	4.3662	5.8427
11.1331	4.31436	16.6786	5.09186	4.94099
16.5015	4.42348	24.3813
4.95268	4.71233	19.625
4.34783		18.7086
5.31335		9.85714
5.31335		9.79407
11.4005
Liver weight body weight ratio recorded at time of sampling

## Sheet: Panel d
Ctnnb1ex3/WT	R26LSL-MYC	Ctnnb1ex3/WT;R26LSL-MYC	Apcfl/fl	Rnf43fl/fl;Znrf3fl/fl
0	0	7107	0	4
0	0	2694	0	0
0	868	9019	224	0
33	0	3700	0	0
0	27	2287	0	14
64	0	3220	0	63
6976.38	0	2714
0	100	7760
0	1	3085
0		578
0
3672
Macroscopic tumour scoring
volume of tumours in mm3
