# Supplementary material for: Hepatic zonation determines tumorigenic potential of mutant β-catenin
Source: Nature. 2025 Nov 19;649(8097):739–48. doi: 10.1038/s41586-025-09733-1 (PMC12804091; doi:10.1038/s41586-025-09733-1)
Supplement: Supplementary file 10 — Source Data Extended Data Fig. 2 [file 41586_2025_9733_MOESM10_ESM.xlsx]

## Sheet: Panel c
				%
	Positive	Negative	Total	Positive	Negative
Replicate 1	35	9	44	79.5455	20.4545
Replicate 2	12	2	14	85.7143	14.2857
Replicate 3	16	12	28	57.1429	42.8571
Replicate 4	16	15	31	51.6129	48.3871
Replicate 5	5	12	17	29.4118	70.5882
Histogical scoring of Igfbp2 expression in end satge BM tumours
