# Supplementary material for: Hepatic zonation determines tumorigenic potential of mutant β-catenin
Source: Nature. 2025 Nov 19;649(8097):739–48. doi: 10.1038/s41586-025-09733-1 (PMC12804091; doi:10.1038/s41586-025-09733-1)
Supplement: Supplementary file 11 — Source Data Extended Data Fig. 3 [file 41586_2025_9733_MOESM11_ESM.xlsx]

## Sheet: Panel a
Day 4				Day 10
WT	M	B	BM	WT	M	B	BM
5.9697	6.02996	5.60886	6.97279	5.47431	6.58555	8.48739	16.8985
6.18243	6.6955	4.34343	7.42972	4.10506	6.93056	7.43243	15.6741
5.81664	6.11842	5.59259	7.67716	4.05724	5.872	8.13688	15.6562
4.83408	6.10561	5.61753	6.25514	5.32819	6.41528	6.49049	14.5909
5.35836	6.16667	5.2549	5.63786	5.87121	5.88406	8.53061	15.0201
5.04983	6.20462	5.42857	6.5641	4.95506	6.45455	8.32632	15.5046
5.21327	6.48894	5.8209	6.42857	5.69307	7.18765	8.14815	15.555
5.24017	6.2328	5.58824	6.65094	5.2907	7.14662	7.57709	13.3736
4.08696	5.47414	5.08416	6.29956	5.41125	6.31757	5.73504	13.8745
4.43902	6.23932	4.97854		4.92958	5.43061	6.93842	13.3508
	5.75472	5.37445			5.96313		13.4483
		5.26316
		5.18325
		4.91667
Liver to body weight ratio recorded at time of sampling

## Sheet: Panel c
Day 4				Day 10
WT	M	B	BM	WT	M	B	BM
11.1177	8.74397	31.324	29.0111	16.1221	10.8328	63.1049	75.0511
12.8263	10.6394	31.4902	46.0278	9.84992	6.95283	59.7403	79.0879
10.6266	10.134	42.0554	43.9397	6.67239	9.45553	52.0454	60.372
9.9469	10.4501	27.7652	58.144	11.7255	9.91188	74.2014	44.0198
7.30374	7.63142	19.1497	53.9096	8.60876	10.7324	74.8644	56.92
5.37194	10.5734	51.8097	52.0676	6.65438	9.82215	57.793	45.2058
9.93122	10.2192	24.16	54.7516	6.75899	13.9925	49.6226	87.1817
11.2914	11.7202	43.1373		6.92795	12.9445	72.574
8.55068	11.8433	31.5806		10.9649	9.52273	56.3603
7.65585	9.84074	14.7362		12.8571	8.12303	55.9853
	11.6579	22.7187				72.3782
		36.4294
		22.6739
		28.6439
Percentage of HNF4a positive hepatocytes that were GLUL positive

## Sheet: Panel e
Day 4									Day 10
WT		M		B		BM			WT		M		B		BM
GLULneg	GLULpos	GLULneg	GLULpos	GLULneg	GLULpos	GLULneg	GLULpos		GLULneg	GLULpos	GLULneg	GLULpos	GLULneg	GLULpos	GLULneg	GLULpos
0.0293231	0.0334896	10.1738	6.57546	2.5487	0.061237	12.7798	7.43217		0.0254864	0.0662983	2.72625	3.45238	2.03539	0.427783	0	0.00567666
0.111429	0.0658545	3.53068	2.90652	5.51712	0.564405	8.49002	2.41522		0.0181739	0.0332668	0.0241955	0.0539665	1.69085	0.60491	2.81039	1.24165
0.0861945	0.0402739	2.55435	2.12121	1.07812	0.158286	11.5302	7.46343		0.0441322	0.0514403	0.0317536	0.114025	1.69492	0.604052	1.14323	0.500275
0.0091631	0	3.12144	4.7217	5.11475	2.9421	17.1362	6.7552		0.0658241	0	0.347417	0.0215703	3.45057	1.32914	4.67512	3.43563
0.0459007	0.110957	4.87695	4.16667	2.59256	1.08696	19.2041	12.2814		0.278123	0	1.06148	0.171331	0.0433604	0.016787	2.48464	1.69315
0.0743419	0	4.3673	2.5267	2.06247	0.820608	17.9476	7.90764		0.095704	0.0714286	2.06525	2.16966	1.47232	0.305584	2.76375	2.04671
Percentage of GLUL positive or GLUL negative HNF4a positive hepatocytes that were proliferating (BrdUpos)

## Sheet: Panel f
M			B
Vehicle	Rapamycin		Vehicle	Rapamycin
3.72818	0.179655		0.165289	0.936575
3.57975	0.390699		3.78664	0.241322
2.47794	1.36311		2.29261	4.21136
2.7104	0.276428		0.149094	0.467654
6.86773	0.842416
	0.297069
	1.69363
Percentage of HNF4a positive hepatocytes that were BrdU positive

## Sheet: Panel g
M			B
Igfbp2+/+	Igfbp2-/-		Igfbp2+/+	Igfbp2-/-
9.85915	2.22946		1.76953	0.604115
3.46427	2.37957		3.9575	0.336622
2.51046	1.60901		0.69128	0.129952
3.44125	2.47664		0.49798	0.365639
3.83195	2.1976		0.31569	1.74444
3.34885	1.63857		2.30747	1.37026
3.7317	2.49967		1.15929	1.55861
3.49636	3.755		0.791577	1.22941
3.28497	3.05544		3.9891
4.7937			2.22881
4.14931			1.52676
4.23722			2.65056
5.69045			0.763295
			0.903554
			3.27761
			1.96318
			2.19089
Percentage of HNF4a positive hepatocytes that were BrdU positive

## Sheet: Panel i
AAV8-Egfp	AAV8-Igfbp2
9.55122	8.85384
10.5811	10.8555
9.16402	9.11291
10.8095	7.11423
12.384	9.96255
11.0145	9.5283
11.0556	10.2406
11.39	10.0231
10.757	11.4237
10.0636	11.7347
Liver to body weight ratio recorded at time of sampling

## Sheet: Panel j
AAV8-Egfp	AAV8-Igfbp2
4.0777	2.37865
4.73994	2.81085
2.34028	2.45649
5.11526	3.78856
3.06417	4.79167
3.51485	5.04996
3.90408	6.47824
2.98975	5.23633
5.1604	5.6442
4.39808	11.3644
Percentage of HNF4a positive hepatocytes that were BrdU positive

## Sheet: Panel k
AAV8-Egfp	AAV8-Igfbp2
73.224	77.4364
76.9452	77.4181
77.7904	81.7833
73.7678	69.6019
76.2588	78.6972
79.7059	73.9387
78.1783	83.8235
79.0545	76.8202
77.4024	81.6563
71.9684	72.0843
Percentage of HNF4a positive hepatocytes that were GLUL positive

## Sheet: Panel m
AAV8-EGFP	AAV8-AKT
13.6923	13.0935
11.8824	12.5725
11.9139	10.9208
11.3964	10.1852
12.6923	9.63636
Liver to body weight ratio recorded at time of sampling

## Sheet: Panel n
AAV8-EGFP	AAV8-AKT
3.75851	2.70141
2.56694	3.22251
3.94554	4.60044
3.92463	4.37744
5.88635	4.73135
Percentage of HNF4a positive hepatocytes that were BrdU positive

[truncated: 4 more sheets: Panel o, Panel q, Panel r, Panel s]
