# Supplementary material for: Hepatic zonation determines tumorigenic potential of mutant β-catenin
Source: Nature. 2025 Nov 19;649(8097):739–48. doi: 10.1038/s41586-025-09733-1 (PMC12804091; doi:10.1038/s41586-025-09733-1)
Supplement: Supplementary file 12 — Source Data Extended Data Fig. 4 [file 41586_2025_9733_MOESM12_ESM.xlsx]

## Sheet: Panel b
WT	M	B	BM
0.692419	189.051	1.45303	25.1473
0.909546	33.0004	2.59765	8.59489
0.786378	11.2837	2.24219	65.7661
1.01936	6.11041	1.32621	26.4613
1.03084	31.0967	6.61731	18.8684
1.26607	122.402	3.12679	43.5967
0.965573	211.023	3.54984	48.4898
0.960084	43.6574		31.8385
	20.4643		15.6025
	130.125		21.1222
			21.9163
Average number of cPARP positive cells per 1mm2 of liver

## Sheet: Panel c
WT	M	B	BM
0.094515	13.5476	0.332673	2.27369
0.066762	0.445306	0.430068	14.4274
0.071899	6.60912	0.28878	1.01296
0.107921	49.382	0.543004	10.2007
0.201005	3.98294	0.429953	7.77471
0.017979	11.1093	0.8103	2.78512
0.211407	54.2118	1.97035	2.53003
0.162868	25.6539	0.566701	4.35303
0.100178	5.08545	2.45229	7.73552
	37.7647	0.816172
		0.736367
Average number of CC3 positive cells per 1mm2 of liver
