# Supplementary material for: Hepatic zonation determines tumorigenic potential of mutant β-catenin
Source: Nature. 2025 Nov 19;649(8097):739–48. doi: 10.1038/s41586-025-09733-1 (PMC12804091; doi:10.1038/s41586-025-09733-1)
Supplement: Supplementary file 13 — Source Data Extended Data Fig. 5 [file 41586_2025_9733_MOESM13_ESM.xlsx]

## Sheet: Panel b
WT	M	B	BM
0.024985	0.027832	0.009335	0.004906
0.003102	0.01097	0.024679	0.004442
			0.006648
			0.03298
			0.02974
			0.020083
average number of Igfbp2 probe detected per mm2 of liver

## Sheet: Panel c
WT	M	B	BM
0.00279	0.029202	0.000767	0.000718
0.01446	0.027728	0.001024	0.000988
0.012435	0.022025	0.00774	0.000541
0.001237	0.031558	0.002213	0.019471
0.038715	0.013242	0.004426	0.00169
0.013061		0.000402	0.001177
average number of Igfbp2 probe detected per mm2 of liver

## Sheet: Panel e
	WT		M		B		BM
	PN	CV	PN	CV	PN	CV	PN	CV
	57.763	40.3339	18.7232	17.9256	58.5055	16.5056	35.3771	5.8265
	51.3875	53.5211	78.4543	49.8552	19.9254	12.1296	37.6183	7.04551
	29.8268	37.3267	34.033	33.078	34.7437	9.67652	54.4972	7.60248
	9.3732	43.9361	39.9628	22.1056	47.1495	6.35377	64.9925	4.35792
	19.3662	22.6972	35.625	23.7828	32.5254	17.3628	48.6857	14.4575
	12.6365	34.9027	44.9139	55.0717	60.8114	12.3718	37.3025	3.867
	54.8059	46.4256	8.18815	8.07977	40.3638	12.361	69.5156	12.0255
	71.8934	63.7931	10.8444	9.05893	28.1054	10.2949	64.9691	25.8294
	25.6878	18.2641	1.25924	1.73274	26.5507	7.04673	63.1427	6.10185
	22.6573	25.0535	68.0331	47.8454	50.5544	13.5397	78.3072	2.30187
			51.6158	43.5133	71.3405	8.00139	89.3287	21.4983
			73.6172	70.7768	35.5047	13.7612	89.9597	38.3434
			73.1538	75.8804	83.0132	20.6398
			59.4672	49.3047	77.3858	8.94614
			53.6228	48.0532	36.867	8.11001
					43.0892	11.3928
Average percenage of cells that were IGFBP positive in perinodal (PN) or central venous (CV) regions

## Sheet: Panel f
	WT		M		B		BM
	PN	CV	PN	CV	PN	CV	PN	CV
	77.2389	62.1442	70.5862	49.0546	29.2494	14.6905	26.5283	2.02247
	70.2113	49.1803	24.7114	25.1529	39.1035	0.361174	23.2088	1.15473
	37.0454	31.5687	39.5971	39.5322	40.8699	0.274474	17.0033	0.162955
	22.1929	16.5852	61.5035	50.1327	27.1044	0.776053	1.80158	0.025006
	8.18057	19.5944	55.3609	56.537	26.1643	0.329025	4.9832	0.02681
	0.049273	0.049056	35.4582	40.3171	8.99198	0.048912	6.58049	0.296736
	57.2803	64.4125	29.72	43.5119	30.6719	2.97746	0	0.059791
	23.9504	18.1638	47.0347	63.4903	12.8251	0	32.3504	0.846906
	47.5336	44.309	44.1568	68.8685	39.9545	2.05811	21.9005	0.403601
	45.1491	50.3426	32.7612	55.7964	31.6678	0.782228	64.6124	21.4907
					2.3015	0.025961	3.51798	0.087899
					41.3072	1.94434	0.059294	0.102705
					23.7413	1.5665
					21.7205	0.84832
Average percenage of cells that were IGFBP positive in perinodal (PN) or central venous (CV) regions
