# Supplementary material for: Hepatic zonation determines tumorigenic potential of mutant β-catenin
Source: Nature. 2025 Nov 19;649(8097):739–48. doi: 10.1038/s41586-025-09733-1 (PMC12804091; doi:10.1038/s41586-025-09733-1)
Supplement: Supplementary file 14 — Source Data Extended Data Fig. 7 [file 41586_2025_9733_MOESM14_ESM.xlsx]

## Sheet: Panel b
		Lgr5-WT										Lgr5-B
	GLULpos Heps	0.446429	0	0.131839	0.57929	1.43885	0.375094	0.041806	0.18018	0.198491		0.806452	0.723208	0.884956	2.28728	0.864362	0.307692	0	0	0.257732
Distance form GLUL pos hepatocytes	0-50μm	2.98851	1.3909	0.963291	1.50964	0.469332	0.622172	0.058697	0.21692	0.619195		3.94173	3.33994	7.2584	5.91096	1.27168	0.215363	0.074479	0.181283	0.172018
	50-100μm	2.09945	1.21498	0.562649	2.03791	0.537556	0.661782	0.072241	0.169276	0.340241		3.84937	2.825	7.14779	5.0663	1.9857	0.286885	0	0.07654	0.04902
	100-150μm	1.18407	0.403035	0.354314	1.04903	0.227411	0.584138	0.056402	0.119284	0.177134		1.87201	0.709567	3.03129	2.9831	0.405782	0.287963	0.070738	0.091091	0.140977
	150-200μm	1.07313	0.216509	0.461725	0.584329	0.365749	0.480989	0.050352	0.19603	0.26904		0.963745	0.730594	2.24908	2.12389	0.351597	0.296369	0.029806	0.139893	0.269978
	200-250μm	0.893744	0.3386	0.322812	0.869894	0.267559	0.485175	0.142399	0.257483	0.355619		0.702323	0.666349	1.10783	1.79241	0.406669	0.399855	0.041667	0.161551	0.070028
	250-300μm	0.924092	0	0.352941	0.932256	0.113766	0.411985	0.119119	0.385542	0.117096		1.19556	1.0556	1.01188	1.59253	0.763845	0.281057	0.133779	0	0.300601
	Percentage of proliferating (BrdUpos) hepatocytes (HNF4apos) in specified regions from the GLULpositive central vein

## Sheet: Panel c
		Gls2-WT						Gls2-B
	GLULposHeps	0.422337	0.619343	0.386764	2.86962	2.02399		0.8	1.86246	1.03093	1.45215	1.43396	1.0556	0.791766	0.619835
Distance form GLUL pos hepatocytes	0-50μm	1.65406	3.46855	1.29053	3.79932	8.9445		7.5751	6.43765	7.65057	6.76666	6.01793	7.30187	3.24629	3.23521
	50-100μm	0.757425	2.21383	0.546523	2.35172	6.03094		4.52365	3.65519	2.30705	6.93189	3.87577	5.33993	1.70564	2.41744
	100-150μm	0.422914	0.668495	0.394477	1.52078	2.62213		2.34124	1.30901	1.6123	3.26485	1.82701	2.67448	0.792079	0.615812
	150-200μm	0.363967	0.526537	0.287238	1.19021	2.01442		1.13091	0.652401	0.502707	1.96629	1.45428	1.16926	0.930364	0.4947
	200-250μm	0.256082	0.387597	0.493097	1.2011	1.6578		1.23131	0.789946	0.34163	1.43416	0.864362	1.36533	0.650671	0.322812
	250-300μm	0.31679	0.561482	0.328048	1.02857	2.1097		1.65198	1.07779	0.564175	1.34228	1.24105	1.38648	1.2651	0.569395
	Percentage of proliferating (BrdUpos) hepatocytes (HNF4apos) in specified regions from the GLULpositive central vein

## Sheet: Panel d
		Glul-WT									Glul-B
	GLULposHeps	0	0.209644	0.119904	0.784314	0.560448	3.52155	0.121212	0.0671141		2.12202	0.217391	0.517799	1.46714	6.88426	1.37931	0.367647	1.74152	2.9703	2.59222	0.738371
Distance form GLUL pos hepatocytes	0-50μm	3.16027	4.50765	0.113852	2.17037	7.386	1.1051	0.155521	0.309518		4.62115	0.643998	2.42009	9.4385	9.48407	4.2605	8.73162	6.35174	6.26276	0.578704	0.939708
	50-100μm	2.9465	3.51884	0.30012	2.61805	5.77523	0.974026	0.036186	0.514311		2.32483	0.979539	2.01579	7.37084	7.47775	6.12764	7.78816	5.67595	3.12229	0.329955	0.904752
	100-150μm	1.63322	1.64129	0.112803	1.45236	2.36201	0.591398	0.0547046	0.181598		1.20624	0.468284	1.18447	4.26416	4.17799	3.40136	4.55794	3.16471	2.00197	0.382883	0.664894
	150-200μm	1.0582	1.2205	0.193584	1.03994	1.2444	0.607903	0.121556	0.21978		1.38552	0.474834	1.21985	2.89823	3.67489	2.06131	3.83591	1.90397	1.57895	0.153257	0.82453
	200-250μm	0.785928	1.17525	0.132363	0.773395	1.28897	0.30303	0.178731	0.31091		1.15986	0.273038	1.2826	2.92096	3.36962	1.7001	2.88952	2.27023	1.05833	0.184911	0.48675
	250-300μm	0.603622	1.02992	0.129646	1.30495	1.2275	0.535168	0.043085	0.129478		1.31868	0.191571	1.08882	2.97286	3.81041	2.54441	2.56065	1.43093	1.34093	0.342075	0.707214
	Percentage of proliferating (BrdUpos) hepatocytes (HNF4apos) in specified regions from the GLULpositive central vein

## Sheet: Panel e
		Cyp1a2-WT					Cyp1a2-B
	GLULposHeps	1.16822	0.956938	0.065488	0.200401		0.654664	5.95581	0.734095	0.952381	0.891365	0.634633	1.70341	0.238663	1.33588	0.721154
Distance form GLUL pos hepatocytes	0-50μm	0.022533	0.016324	0.080515	0.033591		2.08478	7.04441	3.31557	2.51518	2.57199	1.49315	1.82427	0.032982	5.80333	0.3547
	50-100μm	0.020044	0.057257	0.022707	0.029749		1.4159	3.29489	2.64398	1.54739	1.3717	1.32518	1.22689	0.138927	3.81986	0.499881
	100-150μm	0.087835	0.086972	0.092894	0.049529		0.655141	1.91476	1.06674	0.842933	0.848999	0.578752	0.918635	0.220568	2.58503	0.18583
	150-200μm	0.029078	0.048912	0.079936	0.069268		0.636943	1.67422	1.43136	0.652473	0.72	0.638711	0.820723	0.18018	1.60891	0.390843
	200-250μm	0.078802	0	0.03592	0.036887		0.895095	1.84332	0.815217	0.641026	0.421687	0.749766	1.07567	0.418848	1.6444	0.419367
	250-300μm	0.103842	0.062578	0.142721	0.173812		0.641026	2.41821	0.883753	0.786885	0.761421	0.512821	0.785024	0.079239	1.70771	0.261097
	Percentage of proliferating (BrdUpos) hepatocytes (HNF4apos) in specified regions from the GLULpositive central vein

## Sheet: Panel f
		Igfbp2-WT														Igfbp2-B
	GLULposHeps	0.385505	0.056948	0	0.316456	0.061728	0	0.273785	0	0	0.085837	0	0.299401	0		0.714286	0.585652	1.04602	2.6178	0.10661	1.24309	1.39361	0.069252	0.251099
Distance form GLUL pos hepatocytes	0-50μm	0.261506	0.171038	0.13587	0.37037	1.2517	0.624071	0.053072	0.0518	0.061325	0.091701	0	0	0		3.70292	5.65268	6.74487	5.76357	0.167616	1.40504	0.429076	0.645335	0.408163
	50-100μm	0.150943	0.172441	0.23855	0.652174	1.2071	1.42502	0.11489	0.043687	0.053744	0.088121	0.019535	0	0.23488		2.02202	3.22581	5.83678	4.93924	0.413223	0.495719	0.464145	0.413128	0.106289
	100-150μm	0.187471	0.109873	0.195228	0.433563	0.682439	0.402798	0.163625	0.065062	0.037154	0.049628	0.038895	0.057471	0.045935		1.01758	1.48203	3.98197	2.53442	0.265322	0.350647	0.3091	0.463841	0.121139
	150-200μm	0.225691	0.144479	0.257998	0.232626	0.865099	0.190476	0.1606	0	0.025349	0.041391	0.0492	0.036206	0		0.996583	1.06427	2.65781	1.2021	0.198525	0.442939	0.265428	0.316241	0.050916
	200-250μm	0.223547	0.147145	0.273224	0.273651	0.393236	0.438596	0.077539	0.041034	0.079302	0	0	0	0		1.20937	1.20153	1.7094	1.0833	0.400962	0.414469	0.363542	0.217122	0.12931
	250-300μm	0.177305	0.305144	0.192678	0.341103	0.555556	0.382653	0.038476	0.07622	0	0	0.104384	0	0		1.55595	1.09204	2.56983	1.15924	0.174927	0.664084	0.046425	0.439947	0.189274
		Percentage of proliferating (BrdUpos) hepatocytes (HNF4apos) in specified regions from the GLULpositive central vein

## Sheet: Panel h
	GLULpos Heps	0.0142268	0.0512595	0.202262	0.107066	0.038059	0.565028	0.0689523	0.0829646	0.368244	0.14546	0.0283366
Distance form GLUL pos hepatocytes	0-50μm	2.39847	17.2684	17.0316	16.6667	16.7493	22.4743	38.2055	18.6592	29.8006	33.463	19.1421
	50-100μm	7.7833	40.2122	33.9697	38.8379	47.5941	52.8894	73.7475	44.6029	63.4502	65.214	42.8881
	100-150μm	8.56774	25.8835	26.873	30.5284	42.6992	50.8207	73.0928	43.1485	59.1786	56.9944	40.8308
	150-200μm	5.20128	14.4155	16.7747	16.8105	25.1369	40.0404	64.4667	34.4166	46.279	45.6017	31.2538
	200-250μm	3.68364	11.2903	13.7296	15.1322	19.817	37.9264	61.4873	30.0243	42.6288	44.3043	26.9438
	250-300μm	4.1876	12.945	14.4321	16.679	19.708	37.5919	63.3292	31.7621	46.1369	45.8221	24.9438
	Percentage of RFPpos hepatocytes (HNF4apos) in specified regions from the GLULpositive central vein
