# Supplementary material for: Hepatic zonation determines tumorigenic potential of mutant β-catenin
Source: Nature. 2025 Nov 19;649(8097):739–48. doi: 10.1038/s41586-025-09733-1 (PMC12804091; doi:10.1038/s41586-025-09733-1)
Supplement: Supplementary file 15 — Source Data Extended Data Fig. 8 [file 41586_2025_9733_MOESM15_ESM.xlsx]

## Sheet: Panel b
		Lgr5-WT										Lgr5-M													Lgr5-B										Lgr5-BM
	GLULpos Heps	0.446429	0	0.131839	0.57929	1.43885	0.375094	0.041806	0.18018	0.198491		11.6153	4.29887	12.4938	11.609	23.0957	12.154	13.4475	11.3844	14.5713	12.9294	8.64407	8.47953		0.806452	0.723208	0.884956	2.28728	0.864362	0.307692	0	0	0.257732		14.1288	9.04033	4.70085	4.15336	14.7595	23.9657	9.52381	7.15812	5.43053	2.4	0	1.6129
Distance form GLUL pos hepatocytes	0-50μm	2.98851	1.3909	0.963291	1.50964	0.469332	0.622172	0.058697	0.21692	0.619195		5.10229	2.04402	5.73118	9.58296	4.8766	8.8344	4.60882	2.86399	4.96505	5.9101	1.72169	3.47705		3.94173	3.33994	7.2584	5.91096	1.27168	0.215363	0.074479	0.181283	0.172018		10.633	2.99245	2.51912	0.877001	6.56908	12.678	3.92947	3.68864	1.62749	0.765901	0.10661	0.469484
	50-100μm	2.09945	1.21498	0.562649	2.03791	0.537556	0.661782	0.072241	0.169276	0.340241		1.69803	1.06511	2.02299	5.68443	1.21197	2.3958	2.37471	1.6642	0.813347	1.26321	0.281268	0.633528		3.84937	2.825	7.14779	5.0663	1.9857	0.286885	0	0.07654	0.04902		5.11098	1.697	0.894134	0.58674	2.67756	4.81192	1.65771	0.988343	0.453968	0.152858	0.0668	0.258131
	100-150μm	1.18407	0.403035	0.354314	1.04903	0.227411	0.584138	0.056402	0.119284	0.177134		0.750997	0.907119	1.20482	1.663	0.465224	1.25768	1.04298	1.21606	0.410341	0.494199	0.130354	0.321305		1.87201	0.709567	3.03129	2.9831	0.405782	0.287963	0.070738	0.091091	0.140977		1.67901	0.549845	0.383632	0.369219	0.872466	1.72071	0.853659	0.424046	0.28907	0.062637	0.276702	0.086505
	150-200μm	1.07313	0.216509	0.461725	0.584329	0.365749	0.480989	0.050352	0.19603	0.26904		0.400114	0.463342	0.91257	1.13269	0.265174	0.813244	1.04887	1.37573	0.182911	0.51941	0.173568	0.345586		0.963745	0.730594	2.24908	2.12389	0.351597	0.296369	0.029806	0.139893	0.269978		1.40341	0.397276	0.363636	0.312575	0.595415	0.872093	0.531658	0.335289	0.229167	0	0.160171	0.171969
	200-250μm	0.893744	0.3386	0.322812	0.869894	0.267559	0.485175	0.142399	0.257483	0.355619		0.210084	0.480769	0.70922	0.530223	0.537634	0.772343	0.720202	1.2979	0.149142	0.488798	0.226074	0.351494		0.702323	0.666349	1.10783	1.79241	0.406669	0.399855	0.041667	0.161551	0.070028		0.808436	0.46729	0.198491	0.244073	0.514851	0.757002	0.395778	0.153492	0.187869	0.059102	0.347826	0.401003
	250-300μm	0.924092	0	0.352941	0.932256	0.113766	0.411985	0.119119	0.385542	0.117096		0.283286	0.259516	0.218023	0.738786	0.213371	0.617284	0.907029	1.78117	0.207147	0.379747	0.253807	0.224719		1.19556	1.0556	1.01188	1.59253	0.763845	0.281057	0.133779	0	0.300601		1.25477	0.558313	0.372539	0.461894	0.828553	0.814111	0.188857	0.159236	0.222222	0.088106	0.201072	0.126342
	Percentage of proliferating (BrdUpos) hepatocytes (HNF4apos) in specified regions from the GLULpositive central vein

## Sheet: Panel e
		Gls2-WT						Gls2-B									Gls2-M					Gls2-BM
	GLULposHeps	0.422337	0.619343	0.386764	2.86962	2.02399		0.8	1.86246	1.03093	1.45215	1.43396	1.0556	0.791766	0.619835		0.318471	2.02586	0.329308	0.786988		1.04122	0.673401	2.05479	4.05405
Distance form GLUL pos hepatocytes	0-50μm	1.65406	3.46855	1.29053	3.79932	8.9445		7.5751	6.43765	7.65057	6.76666	6.01793	7.30187	3.24629	3.23521		1.20846	3.99913	2.04539	1.66626		2.25605	1.65601	4.51203	4.37788
	50-100μm	0.757425	2.21383	0.546523	2.35172	6.03094		4.52365	3.65519	2.30705	6.93189	3.87577	5.33993	1.70564	2.41744		4.15663	6.55802	4.3554	4.59016		4.04148	3.92829	4.25599	7.72402
	100-150μm	0.422914	0.668495	0.394477	1.52078	2.62213		2.34124	1.30901	1.6123	3.26485	1.82701	2.67448	0.792079	0.615812		9.91391	7.98652	8.90572	8.51064		6.96237	8.10256	4.78454	8.83382
	150-200μm	0.363967	0.526537	0.287238	1.19021	2.01442		1.13091	0.652401	0.502707	1.96629	1.45428	1.16926	0.930364	0.4947		14.1198	10.0293	12.5466	11.6505		7.96738	12.0755	6.02281	8.42251
	200-250μm	0.256082	0.387597	0.493097	1.2011	1.6578		1.23131	0.789946	0.34163	1.43416	0.864362	1.36533	0.650671	0.322812		14.4885	9.65108	11.2806	11.9778		7.85071	13.2304	7.53554	8.52018
	250-300μm	0.31679	0.561482	0.328048	1.02857	2.1097		1.65198	1.07779	0.564175	1.34228	1.24105	1.38648	1.2651	0.569395		14.4022	8.56519	13.6828	12.7263		8.18125	13.8285	6.85675	8.03718
	Percentage of proliferating (BrdUpos) hepatocytes (HNF4apos) in specified regions from the GLULpositive central vein

## Sheet: Panel h
		Glul-WT									Glul-B												Glul-M										Glul-BM
	GLULposHeps	0	0.209644	0.119904	0.784314	0.560448	3.52155	0.121212	0.0671141		2.12202	0.217391	0.517799	1.46714	6.88426	1.37931	0.367647	1.74152	2.9703	2.59222	0.738371		0.657895	3.22352	6.8323	6.04686	3.91637	0.926784	5.689	9.87424	2.93907		2.93969	5.22466	1.12137	7.21069	9.57821	6.35268	4.27886	3.98827	2.34812	0.701262	4.90066	2.42261
Distance form GLUL pos hepatocytes	0-50μm	3.16027	4.50765	0.113852	2.17037	7.386	1.1051	0.155521	0.309518		4.62115	0.643998	2.42009	9.4385	9.48407	4.2605	8.73162	6.35174	6.26276	0.578704	0.939708		3.20997	4.10871	3.53774	5.63885	1.92064	1.61387	8.39856	10.6728	3.11788		5.38815	4.74414	2.24447	5.67759	10.1313	6.87466	3.79902	4.87279	6.06429	2.42784	8.43001	4.6875
	50-100μm	2.9465	3.51884	0.30012	2.61805	5.77523	0.974026	0.036186	0.514311		2.32483	0.979539	2.01579	7.37084	7.47775	6.12764	7.78816	5.67595	3.12229	0.329955	0.904752		1.80104	3.15884	2.29621	3.05296	1.73458	0.917706	2.19519	2.46625	1.57265		5.71377	4.79233	1.60536	3.39912	6.673	3.42938	1.83745	5.01956	2.80374	0.711744	3.17848	1.46223
	100-150μm	1.63322	1.64129	0.112803	1.45236	2.36201	0.591398	0.0547046	0.181598		1.20624	0.468284	1.18447	4.26416	4.17799	3.40136	4.55794	3.16471	2.00197	0.382883	0.664894		1.51289	2.12657	1.89735	3.60555	1.72476	0.841862	0.732544	0.780142	0.831444		7.31077	2.27273	1.06736	2.76465	3.11718	1.38249	1.39757	2.39035	0.941546	0.543971	1.44949	0.693097
	150-200μm	1.0582	1.2205	0.193584	1.03994	1.2444	0.607903	0.121556	0.21978		1.38552	0.474834	1.21985	2.89823	3.67489	2.06131	3.83591	1.90397	1.57895	0.153257	0.82453		1.26005	1.96232	1.51367	4.31284	1.22438	0.416295	0.337154	0.612978	0.67731		7.91532	2.10933	1.31547	2.98805	2.54674	1.06075	0.882353	1.61758	0.938416	0.520355	1.59738	0.602208
	200-250μm	0.785928	1.17525	0.132363	0.773395	1.28897	0.30303	0.178731	0.31091		1.15986	0.273038	1.2826	2.92096	3.36962	1.7001	2.88952	2.27023	1.05833	0.184911	0.48675		0.981162	1.73954	2.66022	5.02431	1.48494	0.78329	0.529963	0.462428	0.955414		6.75068	1.43325	1.0968	3.36066	2.79801	1.1687	0.948132	1.4484	0.839921	0.483871	1.71844	0.320366
	250-300μm	0.603622	1.02992	0.129646	1.30495	1.2275	0.535168	0.043085	0.129478		1.31868	0.191571	1.08882	2.97286	3.81041	2.54441	2.56065	1.43093	1.34093	0.342075	0.707214		1.67437	2.39013	2.23464	4.95103	1.54991	0.318979	0.872727	1.27835	0.648999		6.57895	1.64416	1.49533	2.32172	2.26415	0.871873	1.49597	1.24951	1.02354	0.217865	1.27321	1.07591
		Percentage of proliferating (BrdUpos) hepatocytes (HNF4apos) in specified regions from the GLULpositive central vein

## Sheet: Panel l
	Day 4				Day 20
	WT	M	B	BM	WT	M	B	BM
	4.89865	5.10417	4.34137	4.27822	4.51698	5.67901	5.20886	5.34884
	5.14851	4.63343	5.0604	4.32602	5.62456	5.5205	5.38462	5.1227
	4.79839	5.2069	5.5597	5.92453	4.14474	5.39326	5.39877	5.81235
	5.50943	4.96732	5.90266	6	4.08163	5.94118	5.70248	6.16613
	5.49242	6.19608	6.18375	5.48043	5.50173	5.63798	4.71429	5.84775
	5.0312	5.53012	6.09023	5.26882	4.12587	6.3913	5.6705	5.37954
	6.02837	5.17891	5.75229	6.0687	5.19856	5.84475	5.40323	5.43689
	5.15556	4.81525	5.625	5.79592	3.84615	4.85106		5.83039
	5.02203	5.74713	5.59242	6.2	4.35484	5.49107		5.72464
	5.5122	6.57005	5.39252	5.53097	5.33058	5.83333		5.07937
	5.49107	6.31579		4.87054	5.5157	5.79592		5.44061
	4.36842	5.61321		5.30047	5.06073	5.47826		5.71956
		5.69507		5.48673	5.64444
		5.76339		5.38272
		5.86855		6.03239
		5.28
	Liver to body weight ratio recorded at sampling

## Sheet: Panel m
	Day 4				Day 20
	WT	M	B	BM	WT	M	B	BM
	1.27035	2.26612	1.92036	3.62219	0.043048	0.110015	0.083412	0.053013
	0.60241	1.2546	1.54106	1.63288	0.068778	0.092944	0.049831	0.069043
	0.476208	2.96574	2.9982	0.728264	0.140526	0.115464	0.191324	0.062602
	1.13275	3.56636	2.71394	0.77227	0.163784	0.263661	0.079977	0.532955
	0.456515	2.95678	0.854668	2.60091	0.09619	0.144712	0.091952	0.112073
	0.499331	2.89995	0.297799	4.63236	0.202236	0.22164	0.071682	0.13751
	0.072386	2.94174	0.056538	1.75403				0.567465
	0.206974	2.79992	0.107667	1.36465
	0.32323	2.1198	0.168289	0.836011
		2.20562		0.353003
		1.18029		0.155824
		1.52575		0.282396
	Percentage of proliferating (BrdUpos) hepatocytes (HNF4apos)

## Sheet: Panel o-r
Panel o						Panel p						Panel q						Panel r
Survival curve data - 1=death event 0=censor						Liver to body weight ratio recorded at sampling						End point tumour scoring - tumour number						End point tumour scoring - volume mm3
Days	BM	Br	BrRZ			BM	Br	BrRZ				BM	Br	BrRZ				BM	Br	BrRZ
35	1					4.16846	11.2983	13.3101				0	18	2				0	4479	5212.84
66	1					4.62385	10.7848	15.1703				0	165	1				0	827	5716.38
56	1					5.08609	12.6012	9.56376				0	50	41				0	5439.58	2130
51	1					5.40717	4.60556	11.6378				0	7	20				0	386	5410.68
97	1					4.68365	15.573	12.5032				0	6	2				0	344	4375
48	1					4.56834	5.81315	13.3435				0		16				0		4949.74
50	1					6.47321	5.09489	13.4268				0		126				0		2292
59	1					5.58442		15.8095				0		21				0		2166
38	1					4.04844		15.0324				0		4				0		5353
41	1					5.5138		14.1176				0		1				0		3536
448		1						12.6866						1						343
254		1						4.89057						6						4397.18
156		1						4.77381						2						251
537		1						15.0902						5						6182
190		1						15.7491						2						3280
113		1						4.13793						3						4905.04
419		1						13.1048						5						2310
461		1						15.8723						7						2944
340		1						5.21401						2						1864
283		1						16.0714												1843
302		1						13.6882
337		1						12.3448
335		1
298			1
183			1
233			1
219			1
290			1
281			1
372			1
237			1
221			1
242			1
267			1
172			1
172			1
182			1
328			1
218			1
213			1
174			1
216			1
402			1
386			1
137			1
351			1

## Sheet: Panel s
Survival curve data - 1=death event 0=censor						Liver to body weight ratio recorded at sampling						End point tumour scoring - tumour number
Days	Gls2CreER BM						Gls2CreER BM						Gls2CreER BM
51	1						19.9611						228
63	1						16.3636						251
65	1						17.1103						372
78	1						17.2						382
54	1						11.1429						150

## Sheet: Panel u-x
Panel u						Panel v						Panel w						Panel x
Survival curve data - 1=death event 0=censor						Liver to body weight ratio recorded at sampling						End point tumour scoring - tumour number						End point tumour scoring - volume mm3
Days	BM	BrB				BM	BrB					BM	BrB					BM	BrB
102	1					5.49	4.36538					0	1					0	9
121	1					6.11369	7.03644					0	0					0	0
95	1					5.64912	4.29304					0	0					0	0
79	1					5.33113	5.64516					0	1					0	561
98	1					4.85549						0	0					0	0
98	1					5.32117						0	0					0	0
67	1					5.80377						0	0					0	0
85	1					5.62753						0	0					0	0
76	1					5.30921						0						0
81	1
105		1
43		1
128		1
176		1
61		1
105		1
93		1
66		1
