# Supplementary material for: Hepatic zonation determines tumorigenic potential of mutant β-catenin
Source: Nature. 2025 Nov 19;649(8097):739–48. doi: 10.1038/s41586-025-09733-1 (PMC12804091; doi:10.1038/s41586-025-09733-1)
Supplement: Supplementary file 16 — Source Data Extended Data Fig. 9 [file 41586_2025_9733_MOESM16_ESM.xlsx]

## Sheet: Panel c
	WT	RZ	Br	BrRZ
	4.10506	7.38739	10.6996	15.515
	5.30738	6.52941	12.253	16.9549
	5.64886	5.91078	12.8924	15.9431
	5.47431	4.76449	12.186	15.3546
	4.05724	7.53846	8.86029	13.295
	4.95506	4.11523	9.68182	16.6717
	5.69307	6.38249	10.4167	13.7128
	5.2907	6.7551	8.66228	12.2727
	5.91088	7.23077	9.01786	13.3475
		6.85714	10	11.7826
				11.8981
				12.6636
				7.33333
	Liver to body weight ratio recorded at time of sampling

## Sheet: Panel d
	WT	RZ	Br	BrRZ
	0.210067	3.51896	2.43414	5.04938
	1.1681	1.80319	2.95105	5.93669
	0.798822	2.16383	2.59024	3.47151
	0.067822	1.97376	1.65379	2.71545
	0.071349	2.65787	4.3622	10.3459
	0.038705	5.82425	1.95857	13.0098
	0.932539	3.75721	2.32164	9.77191
	0.292576	3.20892	3.3664	8.82842
	1.12921	2.30725	4.73653	6.76952
		1.51947		11.01
	IHC BrdU scoring - % of cells BrdU pos

## Sheet: Panel e
	WT	RZ	Br	BrRZ
	6.13712	18.8607	2.984	4.46213
	7.55666	15.1555	2.40593	1.71205
	8.44425	7.70389	2.77743	10.5757
	4.41615	19.8631	2.82128	5.99765
	8.99946	33.2277	3.56887	14.72
	5.83109	27.7813	3.31787	18.1365
	8.62042	31.2395		15.7077
		20.0318		15.3093
				16.6271
	IHC GLUL scoring - % tissue area GLUL positive

## Sheet: Panel f
	WT	RZ	Br	BrRZ
	13.5874	15.1548	22.4006	32.739
	6.89199	9.10275	27.0831	34.5906
	15.916	9.8131	35.1273	32.6855
	13.2368	14.364	31.0709	24.024
	22.1541	8.51279	37.2339	26.1833
	8.39335	3.34385	26.4891	37.3071
	2.81164	7.98483	32.4726	22.8191
	2.97458	10.5677	39.8823	24.308
	4.41423		33.7763	23.6925
			27.012	26.0542
				17.3081
	IHC CDH1 scoring - % tissue area CDH1 positive

## Sheet: Panel g
	WT	RZ	Br	BrRZ
	4.3495	3.31018	42.4287	33.6497
	19.6425	2.68888	37.0193	37.3233
	11.0295	8.0568	37.2743	23.777
	14.5844	2.60292	34.1234	25.8099
	3.5569	3.38393	36.657	25.8972
	2.14984	5.3122	38.129	15.408
	2.31038	3.9501	35.9192	27.1976
	7.17861	4.75531	38.7053	24.4349
			38.0189	21.9784
			37.0277	15.7823
				21.0655
	IHC SOX9 scoring - % of cells SOX9 pos

## Sheet: Panel i
	WT	Br	RZ	BrHETRZ	BrHOMRZ
	11.1177	10.1147	35.611	12.9955	5.56373
	12.8263	6.41819	35.1507	17.6416	6.89207
	10.6266	9.05958	38.8861	17.168	6.59565
	9.9469	8.00943	13.9997	13.9491	11.5911
	7.30374	14.3248	29.1685	38.2203	7.68356
	5.37194	13.9565	36.7359	30.7914	9.61133
	9.93122	5.84593	15.2497	23.1054	6.23326
	11.2914		13.1035		3.01529
	8.55068
	7.65585
	% of hepatocytes (HNF4apos) that are GLUL pos

## Sheet: Panel j
	WT	Br	RZ	BrHETRZ	BrHOMRZ
	0.0297863	2.35706	2.81943	8.03246	7.24664
	0.105583	1.7266	2.23352	5.22699	5.47326
	0.0813147	2.52003	2.21187	6.18444	12.84
	0.0740924	4.01832	0.0641601	10.043	8.90229
	0.0327103	0.501578	5.11189	7.45871	4.95677
	0.056983	6.81335	3.35061	15.6805	1.93119
	0.0082531	0.848402	0.59364	3.13451	0.101453
	0.0532465		0.486775		8.19551
	0.0679852
	0.0734727
	% of hepatocytes (HNF4apos) that are BrdU pos

## Sheet: Panel k
	RZ			BrHetRZ			BrHomRZ
	GLULneg	GLULpos		GLULneg	GLULpos		GLULneg	GLULpos
	4.17654	0.365608		8.90935	2.16173		6.80203	14.7934
	3.22716	0.400362		6.08649	1.21448		5.58913	3.90789
	2.95309	1.04695		5.98495	7.14697		12.3433	19.874
	0.0497364	0.152765		10.2333	8.86886		8.50067	11.9655
	6.39337	2		9.59314	4.00859		4.84759	6.26851
	4.90208	0.678757		20.0248	5.91589		1.64729	4.6011
	0.549102	0.841158		3.80977	0.887235		0.103869	0.065104
	0.440372	0.794503					8.06017	12.5485
	Percentage of GLUL positive or GLUL negative HNF4a positive hepatocytes that were proliferating (BrdUpos)

## Sheet: Panel l
	WT	Br	B	BrHETB	BrHOMB
	11.1177	10.1147	31.324	17.9345	9.17766
	12.8263	6.41819	31.4902	13.0601	7.25682
	10.6266	9.05958	42.0554	21.3884	3.69121
	9.9469	8.00943	27.7652	13.888
	7.30374	14.3248	19.1497	10.5252
	5.37194	13.9565	32.475	20.5515
	9.93122	5.84593	51.8097	30.2943
	11.2914		24.16	22.864
	8.55068		43.1373	33.2663
	7.65585		31.5806	17.5675
			14.7362
			22.7187
			36.4294
			22.6739
			28.6439
	% of hepatocytes (HNF4apos) that are GLUL pos

## Sheet: Panel m
	WT	Br	B	BrHETB	BrHOMB
	0.0297863	2.35706	1.76953	9.25937	5.10457
	0.105583	1.7266	3.9575	5.29421	6.6439
	0.0813147	2.52003	0.69128	7.7969	6.47125
	0.0740924	4.01832	0.49798	7.00357
	0.0327103	0.501578	0.31569	7.18897
	0.056983	6.81335	0.438957	8.38674
	0.0082531	0.848402	3.9891	7.43917
	0.0532465		2.22881	3.17616
	0.0679852		1.52676	6.06431
	0.0734727		2.65056	6.10412
			0.763295
			0.903554
			3.27761
			1.96318
			2.19089
	% of hepatocytes (HNF4apos) that are BrdU pos

[truncated: 3 more sheets: Panel n, Panel q, Panel r]
