# Supplementary material for: Hepatic zonation determines tumorigenic potential of mutant β-catenin
Source: Nature. 2025 Nov 19;649(8097):739–48. doi: 10.1038/s41586-025-09733-1 (PMC12804091; doi:10.1038/s41586-025-09733-1)
Supplement: Supplementary file 17 — Source Data Extended Data Fig. 10 [file 41586_2025_9733_MOESM17_ESM.xlsx]

## Sheet: Panel e
	AM	AhM
	8.59056	52.3782
	8.50709	46.9508
	11.1129	34.7664
	6.5099	38.7516
	3.98574	47.3947
	7.46373	47.2721
	% of hepatocytes (HNF4apos) GLUL positive

## Sheet: Panel g
	Uninduced		Day-4		Day-8
	AM	AhM	AM	AhM	AM	AhM
	0.423665	1.4611	11.2064	8.60799	3.70947	2.29517
	0.671934	1.08629	8.36515	0.291708	5.11448	3.81567
	0.850595	0.738636	2.94128	3.184	2.6514	2.35829
	0.275843	0.929524	0.138271	3.69705	2.2952	3.74636
	0.242171	0.561319	9.08632	5.39384	3.42131	2.16321
	0.276175	0.708136	11.5761	5.81747	2.73224	5.02256
			12.4548	0.348226	3.55271	3.3974
			11.9498	7.26487		4.65046
				0.0754755
				11.0552
				0.226168
	% of hepatocytes (HNF4apos) BrdU positive

## Sheet: Panel h
	Day-4		Day-8
	AM	AhM	AM	AhM
	1.24243	1.21621	3.60956	1.5013
	1.27639	1.1601	3.27333	1.49196
	1.29341	1.05777	3.0842	1.5301
	1.22574	1.26704	3.09233	1.77171
	1.20943	1.25361	2.91247	1.94365
	1.10811	1.01044	2.58241	1.69014
	1.20592	0.988174	2.80806	1.65916
	1.15527	1.04971	2.83618	1.14398
	1.14256	1.04028		1.57422
	1.13756	0.848873		1.31229
	1.17523	0.883629
		0.892393
		0.98131
		0.916137
	Fold change in liver to body weight ratio in relation to uninduced control livers.
